# Supplementary material for: Chelating Properties of N6O-Donors Toward Cu(II) Ions: Speciation in Aqueous Environments and Catalytic Activity of the Dinuclear Complexes
Source: Molecules. 2024 Dec 3;29(23):5708. doi: 10.3390/molecules29235708 (PMC11643690; doi:10.3390/molecules29235708)
Supplement: Supplementary file 1 [file molecules-29-05708-s001.zip]

Archive with 1 entries (1 files):
- molecules-3315350-supplementary.pdf
